# Supplementary material for: Oxytocin receptor antagonism during early vocal learning reduces song preference and imitation in zebra finches
Source: Sci Rep. 2023 May 15;13:6627. doi: 10.1038/s41598-023-33340-7 (PMC10185528; doi:10.1038/s41598-023-33340-7)
Supplement: Supplementary file 2 — Supplementary Information 2. [file 41598_2023_33340_MOESM2_ESM.xlsx]

## Sheet: Table S4
Oxytocin receptor antagonism during early vocal learning reduces song preference and imitation in zebra finches
Natalie R. Pilgeram, Nicole M. Baran, Aditya Bhise, Matthew T. Davis, Erik N. K. Iverson, Emily Kim, Sumin Lee, Carlos A. Rodriguez-Saltos, and Donna L. Maney
SUPPLEMENTARY TABLES S4-S8
Supplementary Table S4. Data supporting Fig. 2 and Tables S1, S2
This table shows behaviors scored during behavioral trials. For each behavior, totals are given followed by the rate per minute (total behavior divided by the trial duration). Pupils were treated with either saline control (SAL) and oxytocin antagonist (OTA) in counterbalanced order.
				trial_duration (min)				Time in t1 (min)				Time in t1 (% of trial)						Pecks to tutor				Pecks to tutor per min						Two-footed contacts				Two-footed contacts per min						Vocalizations				Vocalizations per min						Preening (min)
pupil	SAL Tutor	OTA Tutor	order	SAL_1_dur	SAL_2_dur	OTA_1_dur	OTA_2_dur	t1_SAL_1	t1_SAL_2	t1_OTA_1	t1_OTA 2	t1_SAL_1	t1_SAL_2	t1_OTA_1	t1_OTA 2	t1_SAL_AVG	t1_OTA_AVG	tp_SAL_1	tp_SAL_2	tp_OTA_1	tp_OTA 2	tp_SAL_1	tp_SAL_2	tp_OTA_1	tp_OTA 2	tp_SAL_AVG	tp_OTA_AVG	co_SAL_1	co_SAL_2	co_OTA_1	co_OTA_2	co_SAL_1	co_SAL_2	co_OTA_1	co_OTA_2	co_SAL_AVG	co_OTA_AVG	v_SAL_1	v_SAL_2	v_OTA_1	v_OTA 2	v_SAL_1	v_SAL_2	v_OTA_1	v_OTA 2	v_SAL_AVG	v_OTA_AVG	p_SAL_1	p_SAL_2
1811	red_green	brown_purple	SAL first	59.853	52.4789	60.0093	61.0059	58.4863	52.3956	60.0093	61.0059	0.977165	0.998411	1	1	0.987788	1	6	17	5	5	0.100246	0.323939	0.0833204	0.0819592	0.212092	0.0826398	0	46	0	9	0	0.876542	0	0.147527	0.438271	0.0737633	1	58	1	3	0.0167076	1.10521	0.0166641	0.0491755	0.560956	0.0329198	1.86042	1.9404
1812	brown_purple	red_green	SAL first	60.618	59.9198	59.7307	60.7578	0	59.9198	0	34.2638	0	1	0	0.563941	0.5	0.28197	0	1	0	0	0	0.016689	0	0	0.00834449	0	0	2	0	18	0	0.033378	0	0.296258	0.016689	0.148129	1	0	7	15	0.0164967	0	0.117193	0.246882	0.00824837	0.182037	0.437567	0.950033
1815	grey_cerulean_pink_green	white_yellow	OTA first	59.1888	60.7704	59.3257	58.8429	0	60.7704	59.3257	58.8429	0	1	1	1	0.5	1	0	0	0	0	0	0	0	0	0	0	0	0	0	0	0	0	0	0	0	0	0	0	1	0	0	0	0.0168561	0	0	0.00842806	0.245467	0.339167
1816	white_yellow	grey_cerulean_pink_green	OTA first	43.8926	59.4911	59.5566	59.3574	43.8926	59.4911	59.5566	59.3574	1	1	1	1	1	1	0	0	0	0	0	0	0	0	0	0	0	0	0	0	0	0	0	0	0	0	0	0	0	0	0	0	0	0	0	0	0.920183	1.06492
1818	black_cerulean	black_yellow_1572	SAL first	44.5652	59.456	60.0056	47.6953	43.5027	50.2672	60.0056	47.6703	0.97616	0.845451	1	0.999476	0.910806	0.999738	4	9	1	2	0.0897562	0.151372	0.0166651	0.0419329	0.120564	0.029299	16	120	0	1	0.359025	2.0183	0	0.0209664	1.18866	0.0104832	32	45	2	3	0.71805	0.756862	0.0333302	0.0628993	0.737456	0.0481148	2.49612	2.62925
1819	black_yellow_1572	black_cerulean	SAL first	60.7106	59.4662	59.9172	60.0642	60.7106	59.4662	58.9671	60.0642	1	1	0.984144	1	1	0.992072	0	0	0	1	0	0	0	0.0166488	0	0.00832442	0	0	36	0	0	0	0.600829	0	0	0.300415	0	2	134	0	0	0.0336325	2.23642	0	0.0168163	1.11821	0	0.592133
1908	yellow_yellow	purple_gray	SAL first	61.2275	59.8065	60.0657	61.4271	0	26.0437	18.6198	37.5459	0	0.435467	0.30999	0.611227	0.217733	0.460609	0	25	5	1	0	0.418015	0.0832422	0.0162795	0.209007	0.0497608	0	2	2	44	0	0.0334412	0.0332969	0.716296	0.0167206	0.374797	0	124	25	5	0	2.07335	0.416211	0.0813973	1.03668	0.248804	0.05825	2.8214
1914	blue_cerulean	brown_only	OTA first		59.4354		59.882		34.1916		41.1174		0.575274		0.68664	0.575274	0.68664		18		8		0.30285		0.133596	0.30285	0.133596		16		88		0.2692		1.46956	0.2692	1.46956		134		558		2.25455		9.31832	2.25455	9.31832		5.0235
1986	purple_grey	yellow_yellow	OTA first	58.1215	53.6975	71.4244	59.3164	36.2097	25.7045	38.9437	59.3164	0.623	0.478691	0.545244	1	0.550846	0.772622	0	6	0	0	0	0.111737	0	0	0.0558685	0	0	4	0	0	0	0.0744913	0	0	0.0372457	0	0	0	7	0	0	0	0.0980057	0	0	0.0490029	1.83173	1.8736
[truncated: 18 more columns]

## Sheet: Table S5
Supplementary Table S5. Preference data supporting Fig. 4A and 4C, Fig. S1
This table shows the preference data for each pupil per day during the key pressing assay. Averages are given at the right side of the table for the auditory learning phase (38-50 dph), the plastic song phase (51-76 dph), the crystallization phase (77-99 dph), and the entire period (38-99 dph)
	days post-hatch (dph)
Pupil	37	38	39	40	41	42	43	44	45	46	47	48	49	50	51	52	53	54	55	56	57	58	59	60	61	62	63	64	65	66	67	68	69	70	71	72	73	74	75	76	77	78	79	80	81	82	83	84	85
1812		0.916667	1	1		0.985915	0.671642	1	1	1	0.946429	0.608108	0.8	0.871795				0	0.26	0.448276	0.881356	0.848485	1	0.791667	0.963636	0.888889	0.963636	0.958333	1	0.951613	0.430556	0.402778	0.12	0.621951	0	0.359551	0.135802	0.0909091	0.394366	0.0140845	0.393939	0.161765	0.163636	0.393939	0.275862	1	0.866667	1	0.0444444
1815					1	0.76	0.924528	0.909091	0.941176	0.971831				0	0.555556	0.0196078	0.288889	0.0416667	0.947368	0.46875	0.0740741	0.745763	0.376623	0.0461538	0.15942	0.226667		1	0.672131	0.418919	0.529412	0.652174	0.148649	0.184211	0.015625	0.015873	0.0140845	0.168539	0.573171	0.57971	0.030303	0.116883	0.047619	0.259259	0.418919	0	0.015873	0	0.0689655
1816	0.982759	1	0.454545	0.0731707	0.0131579	0.128571	0.552239	0.391304	0.735849	0.983051	0.9375	1	1	1				0	0	0	0	0.214286	0	0	0	0	0.0508475	0	0	0	0.0416667	0.733333	0.637931	0.534247	0.770833	0.701754	0.6875	0.855072	0.944444	0.459459	0.222222	0.380952	0.987342	0.904762	0.813559	0.808824		0.912281	0.09375
1819												1	0.764706	0.857143	0.0232558	0.0701754	0	0.782609	0.727273	0.333333	0.2	0.397059	0.824561			0.929825	0.991597	0.342466	0.47619	0.95283	0.854839	0.93985	0.970588	0.737705	0.732824	0.870229	0.351064	0.92887	0.66443	0.548148	0.71223	0.461538	0.731544				0.123596	0.204082	0.114458
1908				0.22807	0.229508	0.2	0	0.153846	0	0	0	0.030303		0.103448	0.130435	0	0	0.060241	0.0123457	0.0897436	0.833333	0.16092	0.0757576	0.0204082	0	0	0.0989011	0.0470588	0.0444444	0.010989	0.0106383	0.0135135	0	0	0.0128205	0	0	0	0	0	0.0724638	0	0.0153846	0	0	0	0	0	0
1914				0.333333	1	1	1	1	1	1	0.891892	0.913043		0.916667	0.944444	1	1	1	0.714286	0.883333	1	1	1	1	1	1	0.765625	1	0.98	1	1	1	1	1	1	1	1	1	1	1	1	1	1	1	1	1	0.981481	1	1
Preference for control song = 1
Preference for OTA song = 0
[truncated: 18 more columns]

## Sheet: Table S6
Supplementary Table S6. Generalized additive model; data used to make Fig. 4A.
This table shows the preference data at each age, which were used to make the GAM figure in panel A of Fig. 4 in the main text.
age	preference	lower.conf	upper.conf
40	0.754467	0.626328	0.849241
40.596	0.744231	0.626869	0.834429
41.1919	0.733682	0.62638	0.819069
41.7879	0.722778	0.624489	0.803437
42.3838	0.711461	0.620819	0.787841
42.9798	0.699672	0.615062	0.772562
43.5758	0.68735	0.607063	0.757778
44.1717	0.674442	0.596871	0.7435
44.7677	0.660908	0.584734	0.729571
45.3636	0.646732	0.571031	0.715724
45.9596	0.631922	0.556173	0.701677
46.5556	0.616518	0.540532	0.68721
47.1515	0.600597	0.524394	0.672222
47.7475	0.584268	0.507973	0.656726
48.3434	0.567677	0.491433	0.640845
48.9394	0.551002	0.474925	0.624765
49.5354	0.534442	0.458623	0.608702
50.1313	0.518216	0.442738	0.592871
50.7273	0.502547	0.427519	0.57746
51.3232	0.487657	0.413228	0.562637
51.9192	0.473752	0.400112	0.548553
52.5152	0.46102	0.388376	0.535359
53.1111	0.449617	0.378155	0.523221
53.7071	0.439668	0.369517	0.512315
54.303	0.431261	0.362456	0.502827
54.899	0.424449	0.356916	0.494926
55.4949	0.419249	0.352812	0.488748
56.0909	0.41564	0.350045	0.484367
56.6869	0.413575	0.348532	0.481779
57.2828	0.41297	0.348205	0.480894
57.8788	0.413718	0.349008	0.481551
58.4747	0.415686	0.350889	0.483536
59.0707	0.418721	0.353775	0.486612
59.6667	0.422652	0.357564	0.490542
60.2626	0.427298	0.362109	0.495114
60.8586	0.43247	0.367226	0.500143
61.4545	0.437979	0.372703	0.505475
62.0505	0.443646	0.378322	0.510978
62.6465	0.4493	0.383879	0.516524
63.2424	0.454792	0.389206	0.521986
63.8384	0.459995	0.394186	0.527229
64.4343	0.464807	0.398754	0.532118
65.0303	0.469159	0.40289	0.536534
65.6263	0.473005	0.4066	0.540378
66.2222	0.476331	0.409902	0.543608
66.8182	0.479147	0.412813	0.546225
67.4141	0.481483	0.415337	0.548284
68.0101	0.483386	0.417471	0.549884
68.6061	0.484914	0.419212	0.551141
69.202	0.486128	0.420565	0.552172
69.798	0.48709	0.421557	0.55307
70.3939	0.487856	0.42224	0.553892
70.9899	0.488467	0.422685	0.55465
71.5859	0.488953	0.422975	0.555318
72.1818	0.489322	0.42317	0.55585
72.7778	0.489567	0.423309	0.556193
73.3737	0.489656	0.423379	0.556299
73.9697	0.489541	0.423316	0.556135
74.5657	0.489158	0.42302	0.555678
75.1616	0.48843	0.422355	0.554912
75.7576	0.487271	0.421184	0.553806
76.3535	0.485594	0.419389	0.552309
76.9495	0.483316	0.416888	0.550339
77.5455	0.48036	0.413645	0.547783
78.1414	0.476669	0.409667	0.544522
78.7374	0.472204	0.404993	0.540437
79.3333	0.46695	0.399675	0.535449
79.9293	0.460924	0.393769	0.529529
80.5253	0.454172	0.387323	0.522714
81.1212	0.446771	0.38038	0.515116
81.7172	0.438828	0.372988	0.506894
82.3131	0.430479	0.365211	0.498256
82.9091	0.421881	0.357145	0.489417
83.5051	0.413207	0.348933	0.480582
84.101	0.404643	0.34076	0.471929
84.697	0.396373	0.332842	0.463604
85.2929	0.388581	0.325406	0.455734
85.8889	0.381436	0.318661	0.448438
86.4848	0.375094	0.312777	0.441843
87.0808	0.369687	0.307869	0.436097
87.6768	0.36533	0.304	0.431365
88.2727	0.362108	0.30118	0.427815
88.8687	0.360084	0.299395	0.425602
89.4646	0.359298	0.298624	0.424833
90.0606	0.359765	0.298856	0.425553
90.6566	0.36148	0.30011	0.427729
91.2525	0.364415	0.30242	0.431262
91.8485	0.368528	0.305816	0.436023
92.4444	0.373757	0.310289	0.441889
93.0404	0.380023	0.315743	0.448806
93.6364	0.387238	0.321966	0.456827
94.2323	0.395301	0.328592	0.466151
94.8283	0.404105	0.335126	0.477094
95.4242	0.413537	0.341006	0.490023
96.0202	0.423484	0.345727	0.505226
96.6162	0.433837	0.348963	0.522778
97.2121	0.444493	0.350624	0.542497
97.8081	0.455359	0.350829	0.563976
98.404	0.466356	0.349817	0.586686
99	0.477425	0.347871	0.610089

## Sheet: Table S7
Supplementary Table S7. Similarity data supporting data analysis in Fig. 4B, Table S3
This table shows the similarity scores for each pupil song exemplar. Scores are shown between each exemplar and the song of the pupil's control tutor and its OTA tutor. These data were used in the analyses presented in panel B of Fig. 4, main text, and Supplementary Table S3.
pupil_ID	song_exemplar	condition	similarity score
1812	1812_a	OTA	50
1812	1812_b	OTA	36
1812	1812_c	OTA	39
1812	1812_d	OTA	31
1812	1812_a	control	77
1812	1812_b	control	76
1812	1812_c	control	84
1812	1812_d	control	76
1815	1815_a	OTA	82
1815	1815_b	OTA	82
1815	1815_c	OTA	84
1815	1815_d	OTA	96
1815	1815_a	control	55
1815	1815_b	control	73
1815	1815_c	control	73
1815	1815_d	control	66
1816	1816_a	OTA	57
1816	1816_b	OTA	58
1816	1816_c	OTA	56
1816	1816_a	control	80
1816	1816_b	control	63
1816	1816_c	control	66
1819	1819_a	OTA	54
1819	1819_b	OTA	68
1819	1819_c	OTA	63
1819	1819_a	control	86
1819	1819_b	control	100
1819	1819_c	control	94
1908	1908_a	OTA	67
1908	1908_b	OTA	79
1908	1908_c	OTA	76
1908	1908_a	control	69
1908	1908_b	control	70
1908	1908_c	control	63
1914	1914_a	OTA	28
1914	1914_b	OTA	23
1914	1914_c	OTA	28
1914	1914_d	OTA	16
1914	1914_e	OTA	20
1914	1914_a	control	94
1914	1914_b	control	92
1914	1914_c	control	81
1914	1914_d	control	33
1914	1914_e	control	51

## Sheet: Table S8
Supplementary Table S8. Data supporting Fig. 4C
This table shows the data used to make panel C of Figure 4 in the main text.
ID	average preference 38-99 dph	Maximum similarity to control song	Maximum similarity to OTA song	Difference between control and OTA
1812	0.59	84	50	34
1815	0.35	73	96	-23
1816	0.45	80	58	22
1819	0.52	100	68	32
1908	0.06	70	79	-9
1914	0.96	94	28	66
